# Supplementary material for: D-Bifunctional Protein Deficiency Diagnosis—A Challenge in Low Resource Settings: Case Report and Review of the Literature
Source: Int J Mol Sci. 2024 Apr 30;25(9):4924. doi: 10.3390/ijms25094924 (PMC11084724; doi:10.3390/ijms25094924)
Supplement: Supplementary file 1 [file ijms-25-04924-s001.zip]

Archive with 1 entries (1 files):
- ijms-2937459-supplementary.pdf
